# Supplementary material for: Blast Nucleation Suppressed Growth of Large-Sized High-Quality CsPbBr3 Single Crystals for Photodetector Applications
Source: Molecules. 2025 Nov 16;30(22):4423. doi: 10.3390/molecules30224423 (PMC12655495; doi:10.3390/molecules30224423)
Supplement: Supplementary file 1 [file molecules-30-04423-s001.zip]

Archive with 1 entries (1 files):
- molecules-3814712-supplementary.pdf
